# Supplementary material for: GWAS Identifies Risk Locus for Erectile Dysfunction and Implicates Hypothalamic Neurobiology and Diabetes in Etiology
Source: Am J Hum Genet. 2018 Dec 21;104(1):157–63. doi: 10.1016/j.ajhg.2018.11.004 (PMC6323625; doi:10.1016/j.ajhg.2018.11.004)
Supplement: Data S1. Tables S1–S15 [file mmc2.xlsx]

## Sheet: Contents
Contents: Supplemental Tables
Table S1	Phenotype Definitions
Table S2	Demographic Characteristics for included cohorts
Table S3	Replication and meta-analysis of previously reported ED-associated SNPs
Table S4	PheWAS of rs57989773 with 105 pre-defined traits
Table S5	Sex-stratified PheWAS of rs57989773 with significant traits
Table S6	Variants at the ED-associated locus overlap enhancer histone marks in multiple tissues
Table S7	Reported variant-phenotype associations in SIM1-MCHR2 locus in humans and rodents.
Table S8	DEPICT results - gene-set enrichment
Table S9	DEPICT results - gene prioritization
Table S10	DEPICT results - Tissue enrichment
Table S11	LD Score Regression
Table S12	Description of the genetic instruments used in the Mendelian randomization analyses
Table S13	Mendelian randomization analyses estimates
Table S14	Summary association results used in the T2D-ED MR analysis
Table S15	Summary association estimates for alcohol consumption and smoking heaviness

## Sheet: Table S1
Table S1: Phenotype Definitions
Cohort	Phenotype	N	Definition
UKBB	Self-reported ED or diagnostic code	868	Data-Field 20002: Non-cancer illness code, self-reported (Data code: 1518 - erectile dysfunction/impotence); Data-Field 41202: Diagnoses - main ICD10 (N48.4: Impotence of Organic Origin; F52.2: Failure of Genital Response); Data-Field 41204: Diagnoses - secondary ICD10 (N48.4: Impotence of Organic Origin; F52.2: Failure of Genital Response); Data-Field 41203: Diagnoses - main ICD9; 3027: Frigidit…
	ED medication or procedural code	2465	Data-Field 20003: Treatment/medication codes: 1141168936: Sildenafil; 1141168944: Viagra 25 mg; 1141168946: Viagra 50 mg; 1141168948: Viagra 100 mg; 1141187810: Tadalafil; 1141187814: Cialis 10 mg; 1141187818: Cialis 20 mg; 1141192248: Vardenafil; 1141192256: Levitra 5 mg; 1141192258: Levitra 10 mg; 1141192260: Levitra 20 mg. Data-Field 41200: Operative procedures - main OPCS (L97.1: Revascularis…
PHB	Self-reported ED or diagnostic code	1164	N52: Male Erectile Dysfunction.
	ED medication or procedural code	1677	Prescription of Sildenafil, Viagra, Tadalafil, Cialis, Vardenafil, Levitra.
EGCUT	Self-reported ED or diagnostic code	496	ICD10 code: F52.2 - Failure of genital response; ICD10 code: F48.4 - Impotence of organic origin.
	ED medication or procedural code	686	Prescriptions with active compounds tadalafil, sildenafil, vardenafil.
UKBB: UK Biobank; PHB: Partners HealthCare Biobank; EGCUT: Estonian Genome Center of the University of Tartu; ED: Erectile dysfunction; ICD10: International Statistical Classification of Diseases and Related Health Problems 10th Revision; ICD9: International Statistical Classification of Diseases and Related Health Problems 9th Revision. OPCS: Classification of Interventions and Procedures versio…

## Sheet: Table S2
Table S2: Demographic Characteristics for included cohorts
	UKBB			PHB			EGCUT
	Overall	ED/Cases$	Non-ED/Controls	Overall	ED/Cases$	Non-ED/Controls	Overall	ED/Cases$	Non-ED/Controls
n*	199352	3050	196302	7666	1943	5723	16787	1182	15605
Age (years), mean ± SD	57.0 ± 8.1	60.5 ± 6.4	56.9 ± 8.1	62.9 ± 15.8	68.3 ± 16.7	61.1 ± 11.0	43.2 ± 17.9	48.8 ± 14.2	42.8 ± 18.1
Age (years), median (range)	59 (39-73)	62 (40-72)	58 (39-73)	65 (20-99)	69 (21-96)	64 (20-99)	42 (18-101)	50 (18-85)	41 (18-101)
BMI (kg/m²), mean ± SD	27.9± 4.2	29.1 ± 4.6	27.83 ± 4.22	28.7 ± 5.8	28.7 ± 5.5	28.7 ± 6.0	26.5 ± 4.7	27.6 ± 4.3	26.2 ± 4.3
BMI (kg/m²), median (range)	27.3 (12.8-68.4)	28.5 (18.3-59.0)	27.3 (12.8-68.4)	28.7 (13.5-70.0)	28.0 (15.1-70.0)	27.7 (13.5-70.0)	25.8 (16.1-64.2)	27.2 (17.5-55.5)	25.7 (16.1-64.2)
WHR, mean ± SD	0.94 ± 0.07	0.96 ± 0.07	0.94 ± 0.07	NA	NA	NA	0.91 ± 0.09	0.93 ± 0.08	0.91 ± 0.09
WHR, median (range)	0.93 (0.2-2.2)	0.95 (0.75-1.23)	0.93 (0.2-2.2)	NA	NA	NA	0.90 (0.6-1.3)	0.93 (0.7-1.2)	0.9 (0.6-1.3)
Diabetes Mellitus, n(%)	13112 (6.6)	876 (28.7)	12236 (6.2)	1062 (13.9)	353 (18.2)	709 (12.3)	978 (5.8)	106 (9.0)	872(5.6)
SBP (mmHg), mean ± SD	141.1 ± 17.4	142.5 ± 17.6	141.1 ± 17.4	129.0 ± 11.9	129.6 ± 10.8	128.7 ± 12.3	NA	NA	NA
SBP (mmHg), median (range)	139.5 (76.5-253.5)	141.5 (92.0-224.0)	139.5 (76.5-253.5)	128.4 (86.0-211.0)	128.9 (89.7-194.0)	128.2 (86.0-211.0)	NA	NA	NA
DBP (mmHg), mean ± SD	84.1 ± 10.0	83.1 ± 10.0	84.1 ± 10.0	76.3 ± 7.8	76.1 ± 6.6	76.4 ± 8.3	NA	NA	NA
DBP (mmHg), median (range)	84 (36.5-147.5)	83 (52.0-118.5)	84 (36.5-147.5)	76.2 (33.5-118.3)	76.1 (52.0-98.4)	76.4 (33.5-118.3)	NA	NA	NA
* - Represents number of men of European ethnicity included in study, excluding pulmonary hypertension cases (latter criterion only applied in UKBB and PHB)
$ - Represents all ED cases identified in cohort (including clinically-defined and therapy-defined ED, excluding the pulmonary hypertension cases)
UKBB: UK Biobank; PHB: Partners HealthCare Biobank; EGCUT: Estonian Genome Center of the University of Tartu; ED: Erectile dysfunction; BMI: Body mass index; WHR: Waist-hip ratio; SBP: Systolic blood pressure; DBP: Diastolic blood pressure; SD: Standard deviation.

## Sheet: Table 1 Genome-wide significant
					UK Biobank			Partners HealthCare Biobank		Estonian Genome Center of the University of Tartu		Meta-analysis
SNP	Location	Description	Effect Allele	Reference Allele	Effect Allele Frequency	OR	P	OR	P	OR	P	OR	P
rs57989773	6q16.3	Intergenic	C	T	0.24	1.23	3e-11	1.2	9.84e-05	1.08	0.16	1.2	5.72e-14

## Sheet: Table S3
Table S3: Replication and meta-analysis of previously reported ED-associated SNPs
			Previous GWAS			UKBB+PHB+EGCUT GWAMA			Meta-Analysis P-value
RSID	A1	A2	P	N_CASES	N_CONTROLS	P	N_CASES	N_CONTROLS
rs1527243	T	C	1.39e-06	27	52	0.008498	6175	217630	0.003853
rs9810233	A	G	5.93e-07	125	403	0.3779	6175	217630	0.1338
rs2806864	C	G	5.86e-07	27	52	0.2558	6175	217630	0.1597
rs11122834	T	C	4.83e-06	27	52	0.5174	1943	5723	0.2516
rs6049375	T	C	7.68e-06	27	52	0.1708	6175	217630	0.2608
rs10861905	A	C	8.33e-07	27	52	0.4534	6175	217630	0.3095
rs2716734	T	C	1.98e-06	27	52	0.2811	6175	217630	0.4134
rs10210358	A	G	2.01e-06	27	52	0.5945	6175	217630	0.4297
rs6741148	T	G	3.64e-06	27	52	0.6082	6175	217630	0.4452
rs219553	A	G	7.3e-06	27	52	0.6383	6175	217630	0.4758
rs2901964	C	G	4.6e-06	27	52	0.4716	6175	217630	0.6384
rs2268363	A	G	5.46e-08	27	52	0.5118	6175	217630	0.719
rs836589	A	G	8.29e-06	125	403	0.775	6175	217630	0.7842
rs6931865	A	G	4.85e-06	125	403	0.7533	6175	217630	0.795
rs10194115	T	G	4.73e-07	27	52	0.68	6175	217630	0.8901
rs9948	C	G	5.69e-06	27	52	0.7026	6175	217630	0.8928
rs3802458	A	G	3.78e-06	27	52	0.7901	4993	202025	0.9896
UKBB: UK Biobank; PHB: Partners HealthCare Biobank; EGCUT: Estonian Genome Center of the University of Tartu; ED: Erectile dysfunction; GWAMA: Genome-wide association meta-analysis

## Sheet: Table S4
Table S4: PheWAS of rs57989773 with 105 pre-defined traits
Trait	BETA	SE	P	Category
Hip circumference	-0.0229179	0.00235345	2.5e-22	Anthropometric
Body fat mass (bioimpedence)	-0.0179086	0.00228317	7.2e-15	Anthropometric
Waist hip ratio adjusted for BMI	0.0175883	0.00255898	6.2e-13	Anthropometric
Body fat mass % (bioimpedence)	-0.0121643	0.00177806	7.8e-12	Anthropometric
Limb fat mass (bioimpedence)	-0.0105947	0.00155083	1e-11	Anthropometric
Body mass index	-0.0157679	0.00246554	3.9e-10	Anthropometric
Body fat free mass % (bioimpedence)	-0.00820642	0.00140866	2.5e-09	Anthropometric
Fat free mass in the arm (bioimpedence)	-0.00632468	0.00143203	5.1e-06	Anthropometric
Hours slept (excluding 14)	0.0122694	0.00270754	5.1e-06	Sleep
Height	-0.00780856	0.00195263	2.7e-05	Anthropometric
Waist circumference	-0.00868646	0.00208585	6.6e-05	Anthropometric
Oversleeper	0.00342916	0.000871344	8.7e-05	Sleep
Diastolic blood pressure	0.00754022	0.00228493	0.00053	Cardiovascular
ease of getting up	-0.00649182	0.00188211	0.0008	Sleep
Risk taker (yes no)	-0.00356832	0.00109951	0.0012	Cognition
Snorer	0.0037816	0.0012117	0.0018	Sleep
Age had first sexual intercourse	0.00763941	0.00253067	0.0024	Reproductive
Waist hip ratio	0.00687056	0.00254912	0.0037	Anthropometric
Fall asleep without meaning to	-0.00142209	0.000508843	0.005	Sleep
Mean Corpuscular Volume	0.00693733	0.00226764	0.0057	Cardiovascular
Hypertension	0.00284205	0.00114331	0.0064	Cardiovascular
Low grip strength in >=60 year olds	-0.00321899	0.00131196	0.015	Physical activity
Townsend deprivation index	0.00580885	0.00237181	0.015	Miscellaneous
Insomnia (3 categories)	0.00439044	0.00178237	0.017	Sleep
Systolic blood pressure	0.00469916	0.00213672	0.018	Cardiovascular
Cancer registry yes no	0.00193519	0.000843289	0.021	Cancer
Mental Health	0.00555266	0.00248882	0.026	Cognition
Osteoarthritis	-0.00193888	0.000873319	0.028	BMD
Have at least one of gord, h_hernia, Barrett's oesophagus, oeso_stricture or oeso_varicies	-0.00221334	0.00100307	0.029	Gastrointestinal
Psoriasis	-0.000809837	0.000388665	0.031	Immune
age continued in education	-0.00624683	0.00290293	0.033	Cognition
Major depressive disorder - single episode	0.000965755	0.000467691	0.039	Cognition
Arterial Stiffness	-0.00848244	0.00419433	0.043	Cardiovascular
Age last child born	-0.00729496	0.00368511	0.046	Reproductive
Birth weight	-0.00661484	0.00328015	0.059	Anthropometric
Father's age at death	0.00553215	0.00293233	0.06	Lifespan
sedentary time	0.00449229	0.0024248	0.062	Physical activity
Age diagnosed with diabetes - strict T2D definition	-0.00446131	0.0025159	0.076	Diabetes
Albumin creatine ratio, continous	0.00425124	0.00242012	0.08	Renal
Age diagnosed with diabetes	0.0197743	0.0119164	0.097	Diabetes
Disease free age 70	-0.00331017	0.00206609	0.1	Lifespan
Number of births	-0.00544096	0.00333811	0.11	Reproductive
undersleeper	-0.00179906	0.00114705	0.11	Sleep
Twin	-0.000585313	0.000381039	0.12	Reproductive
Uterine cancer	-0.0003997	0.000279832	0.15	Cancer
Fibroids	0.000775047	0.000576892	0.18	Reproductive
Fluid intelligence	-0.00463433	0.0034297	0.18	Cognition
Premature ovarian insufficiency (Cases are natural menopause under 40 years vs pre-menopausal/natural menopause at >52 yrs)	0.00213234	0.00194883	0.23	Reproductive
Red Blood Cell Distribution Width	0.00278913	0.00240472	0.24	Cardiovascular
Osteoporosis	-0.000363208	0.000324854	0.25	BMD
endometriosis	0.000484141	0.000424291	0.25	Reproductive
On insulin within 1 year if diabetic?	-0.0051502	0.00464616	0.26	Diabetes
Age at menopause < 40 years	0.000421607	0.000392791	0.27	Reproductive
Natural age at menopause	0.00699001	0.00502204	0.27	Reproductive
Number of children fathered	-0.00382412	0.0036761	0.3	Reproductive
Age of father at participant's birth	0.00529747	0.00526561	0.31	Lifespan
Albumin creatinine ratio using cut off of <=3.5 for women and <=2.5 for men	-0.000675281	0.000705189	0.31	Renal
Gain weight in the last year	-0.00128634	0.00128143	0.32	Anthropometric
Ovarian cancer	-0.000231899	0.000239106	0.33	Cancer
Major depressive disorder - recurrent	-0.000727989	0.000782801	0.35	Cognition
IPAQ activity	0.00246586	0.00262565	0.37	Physical activity
Gastro-oesophageal reflux syndrome	-0.000780148	0.00088544	0.38	Gastrointestinal
First child preterm?	-0.000689449	0.000805242	0.39	Reproductive
Bone mineral density	0.00138258	0.00218608	0.39	BMD
Late menopause over 55 years vs 55 years or under	-0.00123384	0.00149711	0.42	Reproductive
Age first child born	-0.00274467	0.00361725	0.42	Reproductive
Napping	0.00120192	0.00145498	0.43	Sleep
preterm birth	0.000543521	0.000700979	0.44	Reproductive
Blood pressure medication	-0.000759561	0.00096228	0.44	Cardiovascular
diverticular disease ICD10	0.000450513	0.00061961	0.5	Gastrointestinal
Type 2 diabetes sensitive defintion	-0.000486774	0.000685592	0.52	Diabetes
Migraine	0.000322956	0.000438601	0.53	Miscellaneous
Myocardial infarction	-0.000236121	0.000377697	0.54	Cardiovascular
Menopause before age 45, age >50 as controls	-0.00125859	0.00154747	0.54	Reproductive
Still birth	0.000321602	0.000528154	0.54	Reproductive
preeclampsia	-0.000194586	0.000319349	0.55	Reproductive
Infertile	-9.87856e-05	0.000166052	0.55	Reproductive
Spontaneous miscarriage	0.000831305	0.001399	0.55	Reproductive
Gestational diabetes	0.000162878	0.000275535	0.55	Diabetes
Menorrhagia	0.000149614	0.000265993	0.57	Reproductive
Length of menstrual cycle	0.00512793	0.0090072	0.58	Reproductive
Fried index: 0-2 (not frail) 3-5 (frail)	-0.000390366	0.000763377	0.61	Physical activity
First child's birthweight	0.00109148	0.0038375	0.69	Reproductive
Major depressive disorder	-0.000326607	0.000853736	0.7	Cognition
Diabetes BMI < 25kgm2	3.90477e-05	0.000131869	0.76	Diabetes
Coronary artery disease	0.000253798	0.000844242	0.76	Cardiovascular
Polycystic ovarian syndrome	4.96325e-05	0.00016228	0.76	Reproductive
Mother's age at death	0.000821682	0.00324152	0.81	Lifespan
On insulin if diabetic?	0.00107588	0.00491994	0.83	Diabetes
Type 2 diabetes strict defintion	-0.000147614	0.000446567	0.84	Diabetes
Breast Cancer	-0.000112029	0.00076422	0.84	Cancer
Ovarian cysts	8.14792e-05	0.000425778	0.85	Reproductive
number of still births	-0.000545768	0.003452	0.87	Reproductive
Lactose free diet?	-7.49539e-05	0.000514775	0.88	Miscellaneous
Chronotype (morning or evening person)	0.000280705	0.00322105	0.89	sleep
Lost weight in the last year	-0.000173082	0.00122288	0.89	Anthropometric
Number of pregnancies - women	-0.00034142	0.00341419	0.9	Reproductive
Age at menarche	0.0011508	0.00512839	0.92	Reproductive
Age of mother at participant's birth	0.000371536	0.00400823	0.93	Reproductive
Reproductive life span	0.000440882	0.00495455	0.94	Reproductive
Ectopic pregnancy	-3.11068e-06	0.000138542	0.98	Reproductive
prolapse	-1.0074e-05	0.00036026	0.98	Reproductive
number of pregnancies lost	4.66999e-05	0.00345381	0.99	Reproductive
Major Depresssion	2.8019e-06	0.000190484	0.99	Cognition
number of miscarriages	6.32319e-05	0.00345272	0.99	Reproductive

## Sheet: Table S5
Table S5: Sex-stratified PheWAS of rs57989773 with significant traits
Trait	BETA	SE	P	Category
Hip circumference	-0.0229179	0.00235345	2.5e-22	Anthropometric
female hip circumference	-0.022589	0.00322934	1.9e-12	Anthropometric
male hip circumference	-0.0200481	0.00353779	1.2e-08	Anthropometric
Waist hip ratio adjusted for BMI	0.0175883	0.00255898	6.2e-13	Anthropometric
female whr adjusted for bmi	0.0268505	0.00324745	1.7e-17	Anthropometric
male whr adjusted for bmi	0.00588023	0.00366481	0.087	Anthropometric
whr	0.00608972	0.00180785	0.00039	Anthropometric
female whr	0.0171865	0.00326704	5.4e-08	Anthropometric
male whr	-0.00585945	0.00363271	0.14	Anthropometric
sbp	0.00469916	0.00213672	0.018	Cardiovascular
Female sbp	0.0100052	0.002924	0.00037	Cardiovascular
male sbp	-0.00290196	0.00335531	0.45	Cardiovascular
dbp	0.00754022	0.00228493	0.00053	Cardiovascular
female dbp	0.0140533	0.00317489	6.9e-06	Cardiovascular
male dbp	0.00113762	0.0035311	0.64	Cardiovascular
Body mass index	-0.0157679	0.00246554	3.9e-10	Anthropometric
female bmi	-0.0116426	0.00323564	0.00036	Anthropometric
male bmi	-0.0196302	0.00352812	5.7e-08	Anthropometric
body fat mass	-0.0179086	0.00228317	7.2e-15	Anthropometric
body fat mass female	-0.0154589	0.0032283	2e-06	Anthropometric
body fat mass male	-0.0200582	0.00355567	4.8e-08	Anthropometric
Limb fat mass (bioimpedance)	-0.0105947	0.00155083	1e-11	Anthropometric
Body fat free mass % (bioimpedance)	-0.00820642	0.00140866	2.5e-09	Anthropometric
Female body fat free mass % (bioimpedance)	-0.0112507	0.00309238	0.0001	Anthropometric
Male body fat free mass % (bioimpedance)	-0.0162121	0.0033239	3.8e-07	Anthropometric
Fat free mass in the arm (bioimpedance)	-0.00632468	0.00143203	5.1e-06	Anthropometric
Hours slept (excluding 14)	0.0122694	0.00270754	5.1e-06	Sleep
Height	-0.00780856	0.00195263	2.7e-05	Anthropometric
Waist circumference	-0.00868646	0.00208585	6.6e-05	Anthropometric
female waist circumference	-0.00429192	0.00322875	0.2	Anthropometric
male waist circumference	-0.0155648	0.00354312	2.9e-05	Anthropometric
Oversleeper	0.00342916	0.000871344	8.7e-05	Sleep
whr: waist-hip ratio; sbp: systolic blood pressure; dbp: diastolic blood pressure; bmi: body mass index

## Sheet: Table 5 Replication of previous
Table X: Replication and meta-analysis of previously reported ED-associated SNPs			Gnomad							Previous study											Current study (GWAMA)									Overall meta-analysis P-value
PMID	Population	RSID	CHR (GRCh37/hg19)	BP (GRCh37/hg19)	Allele 1	Allele 2	A2F_African	A2F_Total	RSID	Allele1	Allele2	EAF(1) / MAF_Controls(2)	OR	Beta	P-value	N_CASES	N_CONTROLS	N_EFFECTIVE	MAF CEU	MAF YRI	RSID	Effect Allele	Other Allele	EAF	Beta	N_CASES	N_CONTROLS	N_EFFECTIVE	P-value
22704111	White males, ED with comorbid Type 1 diabetes mellitus*	rs9810233	3	105010890	A	G	-	0.2702	rs9810233	G	A	0.27	2.32	0.841567	5.93e-07	125	403	381.629	-	-	rs9810233	A	G	0.7099	-0.0187	6175	217630	24018.5	0.3779			1
		rs836589	2	173493078	A	G	-	0.7714	rs836589	A	G	0.186	2.27	0.81978	8.29e-06	125	403	381.629	-	-	rs836589	A	G	0.1881	-0.0071	6175	217630	24018.5	0.775			1
		rs6931865	6	144079854	A	G	-	0.6688	rs6931865	A	G	0.336	2.02	0.703098	4.85e-06	125	403	381.629	-	-	rs6931865	A	G	0.3378	-0.0064	6175	217630	24018.5	0.7533			1
		rs950146	3	36680099	G	T	-	0.4836	rs950146	C	A	0.491	0.48	-0.733969	4.77e-06	125	403	381.629	-	-	rs950146	T	G	0.5207	-0.0226	6175	217630	24018.5	0.2421			1
		rs2990510	1	197020658	T	G	-	0.2548	rs2990510	G	T	0.305	n.a.	#VALUE!	n.a.	125	403	381.629	-	-	rs2990510	T	G	0.6907	0.0539	6175	217630	24018.5	0.01006			1
		rs9850224	3	140575287	G	A	-	0.08579	rs9850224	A	G	0.01	n.a.	#VALUE!	n.a.	125	403	381.629	-	-	rs9850224	A	G	0.0179	0.0922	3125	21328	10902.5	0.3821		Not in UKBB	1
20932654	African-American males, ED following radiotherapy for prostate cancer	rs2268363	2	49201328	A	G	0.4175	0.2243	rs2268363	G	A	0.183	7.03	1.95019	5.46e-08	27	52	71.0886	0.1	0.592	rs2268363	A	G	0.8602	0.0182	6175	217630	24018.5	0.5118			1
		rs10194115	2	47240012	G	T	0.2199	0.09763	rs10194115	T	G	0.07	9	2.19722	4.73e-07	27	52	71.0886	0.033	0.242	rs10194115	T	G	0.0567	-0.0173	6175	217630	24018.5	0.68			1
		rs2806864	1	117469781	C	G	0.4499	0.1683	rs2806864	G	C	0.153	6.42	1.85942	5.86e-07	27	52	71.0886	0.017	0.533	rs2806864	C	G	0.963	-0.0576	6175	217630	24018.5	0.2558			1
		rs10861905	12	108767333	C	A	0.1153	0.08485	rs10861905	A	C	0.01	33.95	3.52489	8.33e-07	27	52	71.0886	0.033	0.1	rs10861905	A	C	0.0388	0.0443	6175	217630	24018.5	0.4534			1
		rs1527243	2	123291022	C	T	0.3648	0.711	rs1527243	C	T	0.43	6.67	1.89762	1.39e-06	27	52	71.0886	0.85	0.233	rs1527243	T	C	0.8491	-0.0748	6175	217630	24018.5	0.008498			1
		rs12336160	9	33283582	G	T	0.204	0.05876	rs12336160	?	?	0.087	7.26	1.98238	1.46e-06	27	52	71.0886	0	0.25	rs12336160	RARE				6175	217630	24018.5				1
		rs2716734	2	39947721	C	T	0.3261	0.1138	rs2716734	T	C	0.135	5.97	1.78675	1.98e-06	27	52	71.0886	0.025	0.375	rs2716734	T	C	0.036	-0.0557	6175	217630	24018.5	0.2811			1
		rs10210358	2	141795620	A	G	0.4739	0.7146	rs10210358	A	G	0.308	5.34	1.67523	2.01e-06	27	52	71.0886	0.15	0.658	rs10210358	A	G	0.1835	0.0134	6175	217630	24018.5	0.5945			1
		rs16861326	1	18294487	G	A	0.09778	0.02793	rs16861326	?	?	0.019	17.85	2.882	2.1e-06	27	52	71.0886	0	0.108	rs16861326	RARE				6175	217630	24018.5				1
		rs6741148	2	38277832	T	G	0.5927	0.2145	rs6741148	G	T	0.333	5.2	1.64866	3.64e-06	27	52	71.0886	0.042	0.733	rs6741148	T	G	0.9456	-0.022	6175	217630	24018.5	0.6082			1
		rs3802458	9	97741274	A	G	0.224	0.07747	rs3802458	G	A	0.039	10.53	2.35423	3.78e-06	27	52	71.0886	0.008	0.192	rs3802458	A	G	0.9857	0.0249	4993	202025	19490.3	0.7901		Not in EGCUT	1
		rs6862844	5	124365967	A	C	0.2248	0.06717	rs6862844	C	A	0.087	6.72	1.90509	4.31e-06	27	52	71.0886	0	0.233	rs6862844	RARE				6175	217630	24018.5				1
		rs2901964	1	15792426	C	G	0.66	0.3214	rs2901964	G	C	0.375	5.26	1.66013	4.6e-06	27	52	71.0886	0.783	0.225	rs2901964	C	G	0.8048	0.0175	6175	217630	24018.5	0.4716			1
		rs11122834	2	121701289	T	C	0.5387	0.8624	rs11122834	T	C	0.289	4.93	1.59534	4.83e-06	27	52	71.0886	0	0.6	rs11122834	T	C	0.0118	0.1123	1943	5723	5802.13	0.5174		Only in PHB	1
		rs9948	2	97500800	G	C	0.5059	0.1921	rs9948	C	G	0.308	4.9	1.58924	5.69e-06	27	52	71.0886	0.083	0.583	rs9948	C	G	0.0782	-0.0139	6175	217630	24018.5	0.7026			1
		rs219553	2	21577743	G	A	0.6687	0.3407	rs219553	A	G	0.42	5.56	1.7156	7.3e-06	27	52	71.0886	0.783	0.233	rs219553	A	G	0.1961	0.0115	6175	217630	24018.5	0.6383			1
		rs6049375	20	24058407	C	T	0.4535	0.1718	rs6049375	T	C	0.276	4.84	1.57691	7.68e-06	27	52	71.0886	0.058	0.717	rs6049375	T	C	0.0593	-0.0568	6175	217630	24018.5	0.1708			1
23021708	Males, ED following radiotherapy for prostate cancer*	n.a.	n.a.	n.a.	n.a.	n.a.	n.a.	n.a.		n.a.	n.a.	n.a.	n.a.		n.a.	n.a.	n.a.		n.a.	n.a.	n.a.	n.a.	n.a.	n.a.	n.a.		n.a.		n.a.	n.a.		1
Links:
https://www.sciencedirect.com/science/article/pii/S0022534712034222		22704111	Pilot Genome-Wide Association Search Identifies Potential Loci for Risk of Erectile Dysfunction in Type 1 Diabetes Using the DCCT/EDIC Study Cohort
https://www.sciencedirect.com/science/article/pii/S0360301610009697?via%3Dihub		20932654	Genome-Wide Association Study to Identify Single Nucleotide Polymorphisms (SNPs) Associated With the Development of Erectile Dysfunction in African-American Men After Radiotherapy for Prostate Cancer
https://www.sciencedirect.com/science/article/pii/S0360301612033895#tbl1		23021708	A 2-Stage Genome-Wide Association Study to Identify Single Nucleotide Polymorphisms Associated With Development of Erectile Dysfunction Following Radiation Therapy for Prostate Cancer
*No variants with p-value < 9e-6

## Sheet: Table S6
Table S6: Variants at the ED-associated locus overlap enhancer histone marks in multiple tissues
SNP	Chr	Position (Hg18)	Locus	Nearest Transcript TSS	DNaseI HS	Enhancer Histone Marks	TF	Known eQTLs
rs17789218	6	100152221	MCHR2-AS1	76kb 3' of MCHR2-AS1	no evidence	A, M, B	Nkx2,SIX5	no evidence
rs9496567	6	100154877	MCHR2-AS1	78kb 3' of MCHR2-AS1	no evidence	no evidence	Hsf,Pou2f2	no evidence
rs78677597	6	100162168	MCHR2-AS1	86kb 3' of MCHR2-AS1	no evidence	S, I	DMRT3,Foxp1,Irf	no evidence
rs9496614	6	100165675	MCHR2-AS1	89kb 3' of MCHR2-AS1	no evidence	A	no evidence	no evidence
rs17185536	6	100173055	MCHR2-AS1	97kb 3' of MCHR2-AS1	no evidence	S, I, A, E, B, M, O	Foxj1,Pax-8,Pou2f2	no evidence
rs57989773	6	100181202	MCHR2-AS1	105kb 3' of MCHR2-AS1	no evidence	no evidence	CCNT2,Dbx1,Evi-1,Foxa,Foxj2,GATA,Hoxa10,Hoxb13,Hoxd10,Ncx,TAL1,TATA	no evidence
The variants overlap enhancer histone marks in multiple tissues, suggesting that the ED-associated interval lies within a regulatory locus. Nearest coding TSS, epigenomic signals and TF determined using HaploReg v4.1 (PMID:22064851). Tissues with regulatory elements overlapping each SNP are indicated as A=Adipose, B=Blood, E=mesenchymal stem cell, I=iPSC cells, L=Liver, M=Muscle, N=Brain, O=Bone,…

## Sheet: Table S7
Table S7: Reported variant-phenotype associations in SIM1-MCHR2 locus in humans and rodents.
Model	Mutation	Affected gene(s)	Reported Phenotype	Reference
Human	interstitial deletion of chromosome 6q - PWL	n.a.	Hypotonia 4/4, Feeding problems in infancy 3/3, Obesity 5/5, Hypogonadism 4/5, Hyperphagia 2/5, Short extremities 5/5, Cardiac defects - 2/5, CNS anomalies 3/5	PMID: 12161602
Human	interstitial deletion of chromosome 6q	n.a.	PWL 4/12, Neurological 12/12, optothalamic features 6/12, dysmorphic features 12/12, heart defects 3/12, renal defects 4/12, hernia 1/12, genital abnormalities 5/12	PMID: 22218741
Human	linkage on chromosome 6q22.31-q23.2	SIM1, MCHR2, and PC-1	Childhood-obesity	PMID: 14988267
Human	translocation that disrupts SIM1	SIM1	Childhood-obesity	PMID: 10587584
Human	rare nonsynonymous variants	SIM1	Severe obesity	PMID: 17357083
Human	rare coding variants in SIM1	SIM1	Severe obesity, increased ad libitum food intake at a test meal, normal basal metabolic rate, autonomic dysfunction (lower blood pressure and attenuated heart rate response on waking).	PMID: 23778139
Human	rare coding variants in SIM1 - PWL	SIM1	PWL: obesity, intellectual disability 4/4, developmental delay3/4, behavioural problems (temper tantrums and/or self-injurious) 4/4, facial dismorphism 3/4, hypogonadism 2/4	PMID: 23778136
Human	rare coding variants in SIM1 - non-PWL	SIM1	Obesity 7/7, developmental delay 2/7	PMID: 23778136
Human	rare coding variants in MCHR2	MCHR2	None of the MCHR2 variants showed association with adult severe obesity or childhood obesity	PMID: 17698913
Human	rare coding variants in MCHR2	MCHR2	None of the MCHR2 variants showed association with obesity or PWL	PMID: 29066024
Human	rare coding variants in MCHR2	MCHR2	Mutations in the MCH receptors are not commonly found in humans with severe early onset obesity	PMID: 15166293
Human	common variants near MCHR2/SIM1	n.a.	Locus associated with age at menarche	PMID: 21102462
Human	common variants near MCHR2/SIM1	n.a.	Locus associated with puberty timing, opposite direction for males and females	PMID: 26548314
Mouse	SNP in SIM1 (mutant protein affects DNA binding)	SIM1	Obesity; decreased neuropeptide expression of oxytocin, Trh, orexin, Avp, Agrp in hypothalamus	PMID: 27585985
Mouse	SIM1 haploinsufficiency (SIM1-KO heterozygous)	SIM1	Hyperphagic obesity	PMID: 14982752; PMID: 11448938
Mouse	SIM1 haploinsufficiency (SIM1-KO heterozygous)	SIM1	Severe obesity, due to oxytocin deficiency / Oxytocin Deficiency Mediates Hyperphagic Obesity of Sim1 Haploinsufficient Mice	PMID: 18451093
Mouse	MC4R-KO in SIM1-expressing neurons	MC4R	Mice that lack the melanocortin receptor 4 (MC4R) specifically in Sim1-expressing neurons show impaired sexual performance on mounting, intromission, and ejaculation	PMID: 29059347
PWL: Prader-Willi-like KO: Knockout

[truncated: 8 more sheets: Table S8, Table S9, Table S10, Table S11, Table S12, Table S13, Table S14, Table S15]
